# Supplementary material for: ATM-dependent DNA damage response constrains cell growth and drives clonal hematopoiesis in telomere biology disorders
Source: J Clin Invest. 2025 Apr 3;135(8):e181659. doi: 10.1172/JCI181659 (PMC11996883; doi:10.1172/JCI181659)
Supplement: Supplemental table 4 [file jci-135-181659-s297.xlsx]

## Sheet: Complete ATM Variants
Variant	Number Affected	Chr	Start	End	Ref	Alt	Func.refGene	ExonicFunc.refGene	Pathogenicity Classification	ClinVar ID	CLNALLELEID	CLNDN	CLNDISDB	CLNREVSTAT	CLNSIG	Interpro_domain	COSMIC Genomic Mutation ID	avsnp150	AAChange.refGene	AF	AF_popmax	AF_male	AF_female	AF_raw	AF_afr	AF_sas	AF_amr	AF_eas	AF_nfe	AF_fin	AF_asj	AF_oth	non_topmed_AF_popmax	non_neuro_AF_popmax	non_cancer_AF_popmax	controls_AF_popmax	dbscSNV_ADA_SCORE	dbscSNV_RF_SCORE	SIFT_score	SIFT_converted_rankscore	SIFT_pred	Polyphen2_HDIV_score	Polyphen2_HDIV_rankscore	Polyphen2_HDIV_pred	Polyphen2_HVAR_score	Polyphen2_HVAR_rankscore	Polyphen2_HVAR_pred	LRT_score	LRT_converted_rankscore
ATM NM_000051:c.2839-2G>A p.?	1	chr11	108271062	108271062	G	A	splicing		P/LP	No entry							No entry		NM_001351834:exon20:c.2839-2G>A;NM_000051:exon19:c.2839-2G>A
ATM NM_000051:c.6219_6256dup p.Y2086Sfs*9	1	chr11	108317409	108317409	-	TCTGCCATATTCTTTCCGTCTATTTAAAAGGATTGGAT	exonic	frameshift insertion	P/LP	No entry							No entry		ATM:NM_000051:exon43:c.6235_6236insTCTGCCATATTCTTTCCGTCTATTTAAAAGGATTGGAT:p.Y2080Cfs*15,ATM:NM_001351834:exon44:c.6235_6236insTCTGCCATATTCTTTCCGTCTATTTAAAAGGATTGGAT:p.Y2080Cfs*15
ATM NM_000051:c.8495G>A p.R2832H	1	chr11	108345819	108345819	G	A	exonic	nonsynonymous SNV	VUS	133638	137377	Ataxia-telangiectasia_syndrome|Hereditary_cancer-predisposing_syndrome|Familial_cancer_of_breast|not_specified|Breast_and/or_ovarian_cancer|not_provided	MONDO:MONDO:0008840,MedGen:C0004135,OMIM:208900,Orphanet:ORPHA100,SNOMED_CT:68504005|MONDO:MONDO:0015356,MedGen:C0027672,Orphanet:ORPHA140162,SNOMED_CT:699346009|MONDO:MONDO:0016419,MedGen:C0346153,OMIM:114480,Orphanet:ORPHA227535,SNOMED_CT:254843006|MedGen:CN169374|MedGen:CN221562|MedGen:CN517202	criteria_provided,_multiple_submitters,_no_conflicts	Uncertain_significance	Phosphatidylinositol 3-/4-kinase, catalytic domain|Protein kinase-like domain	COSV53749441	rs529296539	ATM:NM_000051:exon58:c.G8495A:p.R2832H,ATM:NM_001351834:exon59:c.G8495A:p.R2832H	0.0001	0.0005	0.0001	0.0001	0.0001	6.156e-05	0.0005	2.893e-05	0.0002	7.921e-05	0	0	0	0.0005	0.0005	0.0005	0.0006			0.221	0.189	T	0.77	0.419	P	0.315	0.398	B	0	0.843
ATM NM_000051:c.8672G>A p.G2891D	3	chr11	108353766	108353766	G	A	exonic	nonsynonymous SNV	VUS	216235	212915	Ataxia-telangiectasia_syndrome|Hereditary_cancer-predisposing_syndrome|not_provided	MONDO:MONDO:0008840,MedGen:C0004135,OMIM:208900,Orphanet:ORPHA100,SNOMED_CT:68504005|MONDO:MONDO:0015356,MedGen:C0027672,Orphanet:ORPHA140162,SNOMED_CT:699346009|MedGen:CN517202	criteria_provided,_multiple_submitters,_no_conflicts	Uncertain_significance	Phosphatidylinositol 3-/4-kinase, catalytic domain|Protein kinase-like domain	COSV53733895	rs748192003	ATM:NM_000051:exon60:c.G8672A:p.G2891D,ATM:NM_001351834:exon61:c.G8672A:p.G2891D	0	.	0	0	2.783e-05	0	0	0	0	0	0	0	0	.	.	.	.	0.999	0.946	0	0.912	D	1	0.899	D	1	0.971	D	0	0.843
ATM NM_000051.3:c.7629+1G>A p.?	1	chr11	108331558	108331558	G	A	splicing		P/LP	581154	564334	Ataxia-telangiectasia_syndrome|Hereditary_cancer-predisposing_syndrome	MONDO:MONDO:0008840,MedGen:C0004135,OMIM:208900,Orphanet:ORPHA100,SNOMED_CT:68504005|MONDO:MONDO:0015356,MedGen:C0027672,Orphanet:ORPHA140162,SNOMED_CT:699346009	criteria_provided,_multiple_submitters,_no_conflicts	Likely_pathogenic	.	COSV53727963		NM_001351834:exon52:c.7629+1G>A;NM_000051:exon51:c.7629+1G>A																		1	0.932	.	.	.	.	.	.	.	.	.	.	.
ATM NM_000051.3:c.7880A>G p.Y2627C	1	chr11	108332853	108332853	A	G	exonic	nonsynonymous SNV	LP	220064	222119	Ataxia-telangiectasia_syndrome|Hereditary_cancer-predisposing_syndrome	MONDO:MONDO:0008840,MedGen:C0004135,OMIM:208900,Orphanet:ORPHA100,SNOMED_CT:68504005|MONDO:MONDO:0015356,MedGen:C0027672,Orphanet:ORPHA140162,SNOMED_CT:699346009	criteria_provided,_multiple_submitters,_no_conflicts	Uncertain_significance	Protein kinase-like domain	COSV99588162	rs767670019	ATM:NM_000051:exon53:c.A7880G:p.Y2627C,ATM:NM_001351834:exon54:c.A7880G:p.Y2627C																				0	0.912	D	1	0.899	D	1	0.971	D	0	0.843
ATM NM_000051:c.4293dupT p.V1432Cfs*3	1	chr11	108289659	108289659	T	TT	exonic	frameshift substitution	P/LP	No entry							No entry		ATM:NM_000051:exon29:c.4294delinsTT:p.V1432Ffs*3,ATM:NM_001351834:exon30:c.4294delinsTT:p.V1432Ffs*3
ATM NM_000051.3:c.9022C>T p.R3008C	2	chr11	108365359	108365359	C	T	exonic	nonsynonymous SNV	P/LP	142187	151901	Ataxia-telangiectasia_syndrome|Hereditary_cancer-predisposing_syndrome|Familial_cancer_of_breast|not_provided	MONDO:MONDO:0008840,MedGen:C0004135,OMIM:208900,Orphanet:ORPHA100,SNOMED_CT:68504005|MONDO:MONDO:0015356,MedGen:C0027672,Orphanet:ORPHA140162,SNOMED_CT:699346009|MONDO:MONDO:0016419,MedGen:C0346153,OMIM:114480,Orphanet:ORPHA227535,SNOMED_CT:254843006|MedGen:CN517202	criteria_provided,_multiple_submitters,_no_conflicts	Pathogenic/Likely_pathogenic	Phosphatidylinositol 3-/4-kinase, catalytic domain	COSV53730980	rs587782292	ATM:NM_000051:exon63:c.C9022T:p.R3008C,ATM:NM_001351834:exon64:c.C9022T:p.R3008C	1.591e-05	6.152e-05	1.472e-05	1.731e-05	1.59e-05	6.152e-05	0	0	5.438e-05	1.759e-05	0	0	0	5.439e-05	6.166e-05	5.654e-05	0.0001			0.001	0.784	D	1	0.899	D	0.988	0.764	D	0	0.629
ATM ENST00000278616.4:c.9022C>A p.R3008S	1	chr11	108365359	108365359	C	A	exonic	nonsynonymous SNV	LP	822905	810740	Ataxia-telangiectasia_syndrome|Hereditary_cancer-predisposing_syndrome	MONDO:MONDO:0008840,MedGen:C0004135,OMIM:208900,Orphanet:ORPHA100,SNOMED_CT:68504005|MONDO:MONDO:0015356,MedGen:C0027672,Orphanet:ORPHA140162,SNOMED_CT:699346009	criteria_provided,_conflicting_interpretations	Conflicting_interpretations_of_pathogenicity	Phosphatidylinositol 3-/4-kinase, catalytic domain	COSV53739432		ATM:NM_000051:exon63:c.C9022A:p.R3008S,ATM:NM_001351834:exon64:c.C9022A:p.R3008S																				0.005	0.632	D	0.999	0.764	D	0.961	0.688	D	0	0.629
ATM ENST00000278616.4:c.3836_3837insGAAAAGTCTT p.L1283Efs*22	1	chr11	108284316	108284316	-	GAAAAGTCTT	exonic	frameshift insertion	P/LP	No entry							No entry		ATM:NM_000051:exon26:c.3836_3837insGAAAAGTCTT:p.L1283Efs*22,ATM:NM_001351834:exon27:c.3836_3837insGAAAAGTCTT:p.L1283Efs*22
ATM NM_000051.3:c.2572_2573ins76 p.F858fs*6	1	chr11	108267276	108267276	-	n/a	exonic	frameshift insertion	P/LP	No entry							No entry
ATM NM_000051.3:c.6698del p.I2233fs*	1	chr11	108325435	108325435	T	-	exonic	frameshift deletion	P/LP	No entry							No entry		ATM:NM_000051:exon46:c.6698delT:p.I2233Tfs*2,ATM:NM_001351834:exon47:c.6698delT:p.I2233Tfs*2
ATM NM_000051.3:c.6059G>A p.G2020D	1	chr11	108315875	108315875	G	A	exonic	nonsynonymous SNV	VUS	826160	810544	Hereditary_cancer-predisposing_syndrome	MONDO:MONDO:0015356,MedGen:C0027672,Orphanet:ORPHA140162,SNOMED_CT:699346009	criteria_provided,_single_submitter	Uncertain_significance	PIK-related kinase	COSV53730415		ATM:NM_000051:exon41:c.G6059A:p.G2020D,ATM:NM_001351834:exon42:c.G6059A:p.G2020D																				0	0.912	D	1	0.899	D	0.999	0.971	D	0	0.843
ATM NM_000051.3:c.9156G>A p.W3052*	1	chr11	108365492	108365492	G	A	exonic	stopgain	P/LP	947996						FATC domain|Phosphatidylinositol 3-/4-kinase, catalytic domain	No entry		ATM:NM_000051:exon63:c.G9155A:p.W3052X,ATM:NM_001351834:exon64:c.G9155A:p.W3052X																				.	.	.	.	.	.	.	.	.	0	0.843
ATM ENST00000278616.4:c.6808-1G>C p.?	1	chr11	108326057	108326057	G	C	splicing		P/LP	924503	916089	Hereditary_cancer-predisposing_syndrome	MONDO:MONDO:0015356,MedGen:C0027672,Orphanet:ORPHA140162,SNOMED_CT:699346009	criteria_provided,_single_submitter	Likely_pathogenic	.	No entry		NM_001351834:exon48:c.6808-1G>C;NM_000051:exon47:c.6808-1G>C																		1	0.934	.	.	.	.	.	.	.	.	.	.	.
ATM ENST00000278616.4:c.8614C>A p.H2872N	1	chr11	108347308	108347308	C	A	exonic	nonsynonymous SNV	VUS	No entry						Phosphatidylinositol 3-/4-kinase, catalytic domain|Phosphatidylinositol 3/4-kinase, conserved site|Protein kinase-like domain	No entry		ATM:NM_000051:exon59:c.C8614A:p.H2872N,ATM:NM_001351834:exon60:c.C8614A:p.H2872N																				0	0.912	D	1	0.899	D	1	0.971	D	0	0.843
ATM ENST00000278616.4:c.1819G>A p.V607I	1	chr11	108252833	108252833	G	A	exonic	nonsynonymous SNV	VUS	236679	240934	Ataxia-telangiectasia_syndrome|Hereditary_cancer-predisposing_syndrome	MONDO:MONDO:0008840,MedGen:C0004135,OMIM:208900,Orphanet:ORPHA100,SNOMED_CT:68504005|MONDO:MONDO:0015356,MedGen:C0027672,Orphanet:ORPHA140162,SNOMED_CT:699346009	criteria_provided,_multiple_submitters,_no_conflicts	Uncertain_significance	.	No entry	rs878853489	ATM:NM_000051:exon12:c.G1819A:p.V607I,ATM:NM_001351834:exon13:c.G1819A:p.V607I																				0.37	0.145	T	0	0.026	B	0	0.013	B	0.455	0.125
[truncated: 52 more columns]
