# Supplementary material for: ATM-dependent DNA damage response constrains cell growth and drives clonal hematopoiesis in telomere biology disorders
Source: J Clin Invest. 2025 Apr 3;135(8):e181659. doi: 10.1172/JCI181659 (PMC11996883; doi:10.1172/JCI181659)
Supplement: Supporting data values [file jci-135-181659-s298.xlsx]

## Sheet: Figure 1
Patient Age	Patient Lymphocyte TL	Patient Granulocyte Telomere Length
1	2.5	2.8
2	4.5	4
2	3.8	3.7
3	7.8
4	6.5	6.1
4	5.7	5
4	4.3	3.1
4	2.4	2.9
4	4.7
5	5.7	5
6	4.3	3.8
7	4	4.9
8	7	5.3
8	6.6	6
8	4.3	3.5
9	4.9	4.9
9	4.4	4.5
10	6.2	6.3
10	6.5
11	5.5	7.5
11	6.8	6.8
12	6.4	5.8
13	5.8	4.7
13	4.9	4.8
13	4.1	7.4
14	5.7	6.6
14	5.8	5.1
16	6.8	6.8
17	3.3	4.2
17	6.1	6.7
17	4.1	4.4
21	3.4	4.5
22	5.2	5.2
28	3.2	3.6
29	4.93	5
31	5	5
32	3.44	3.54
33	2.96	2.82
33	2.98	3.36
34	4.4	4.7
35	3.7	3.8
36	5.6	6.3
37	4.4	5.1
38	4.7	5.1
39	4.3	4.5
41	4	4.5
44	3.3	3.7
51	2.9
52	3.6	3.61
55	3.7	4.6
55	4.3	4.6
55	2.9	4.1
56	4.7	5.4
58	2.9	3.8
60	2.7	2.6
60	3.2	3.5
61	4.5	4.8
62	3.1	3.4
62	3.61	3.95
65	3.8	4.7
65	3.3	3.9
67	3.3	4.2
67	3.28	3.64
68	3.97	4.29
69	4.5	4.8
70	3	3.8
71	3.3	4.8
72	2.77	3.43
72	3.32	4.87
77	2.7	4.1

## Sheet: Figure 5
	Number of patients with a given finding (numerator used to calculate percentage of patients; same as Supplemental Fig S3A)																				Number of total evaluable patients in the same categories (denominator used to calculate percentage of patients' same as Supplemental Fig S3B)
	ACD	DKC1	PARN	RTEL1	SON	TERC	TERT	TINF2	WRAP53	ZCCHC8	Multiple	Unknown		Somatic ATM loss	Negative for ATM variants							ACD	DKC1	PARN	RTEL1	SON	TERC	TERT	TINF2	WRAP53	ZCCHC8	Multiple	Unknown		Somatic ATM loss	Negative for ATM variants
Any clonal hematopoiesis	2	4	4	12	0	32	17	1	0	2	10	10		12	67						Any clonal hematopoiesis	5	13	8	34	1	49	39	5	2	2	21	22		12	129
Any chromosomal abnormality	0	2	2	3	0	11	2	0	0	1	3	5		3	21						Any chromosomal abnormality	3	11	5	24	1	34	28	5	2	1	16	16		9	88
Karyotype abnormality	0	2	2	3	0	6	2	0	0	1	3	5		3	16						Karyotype abnormality	0	11	5	24	1	34	28	5	2	1	16	16		9	88
CN-LOH	0	0	0	0	0	5	0	0	0	0	0	0		0	5						CN-LOH	1	5	1	5	1	23	10	1	1	1	5	6		3	47
Gain of chr 1q	0	0	1	1	0	2	1	0	0	1	1	2		1	6						Gain of chr 1q	3	3	20	24	1	34	28	5	2	1	16	16		9	88
Complex karyotype	0	1	0	1	0	1	1	0	0	0	1	0		0	3						Complex karyotype	3	11	5	24	1	34	28	5	2	1	16	16		9	88
Any sequence mutation	2	3	2	10	0	24	15	1	0	2	6	7		12	50						Any sequence mutation	4	11	8	30	1	46	32	3	2	2	16	18		12	129
Any DDR mutation	2	1	1	3	0	17	5	0	0	2	3	3		12	19						Any DDR mutation	4	11	8	30	1	46	32	3	2	2	16	18		12	129
ATM	0	0	0	1	0	7	1	0	0	2	1	2		12	0						ATM	4	11	7	30	1	45	32	3	2	2	16	17		12	129
TP53	0	1	0	1	0	4	1	0	0	0	1	1		2	5						TP53	4	11	8	30	1	46	32	3	2	2	16	18		12	129
PPM1D	1	0	1	1	0	5	3	0	0	1	1	0		2	9						PPM1D	4	10	8	29	n/a	46	32	3	2	2	15	16		12	127
Telomere maintenance gene	1	0	0	2	0	4	3	1	0	0	0	0		0	11						Telomere maintenance gene	4	11	8	30	1	46	32	3	2	2	16	19		12	129
Reversion of germline mutation	0	1	0	0	0	5	0	0	0	0	0	0		0	6						Reversion of germline mutation	3	7	6	21	n/a	30	30	1	1	1	12	21		6	102
TERT promoter mutation	0	0	0	2	0	2	3	0	0	0	0	0		0	7						TERT promoter mutation	3	11	2	17	1	44	24	4	2	2	12	13		10	94
Any MDS/AML-associated mutation	1	2	0	6	0	11	8	0	0	0	3	5		5	26						Any MDS/AML-associated mutation	4	11	8	30	1	46	32	3	2	2	16	18		12	129
Splicing factor mutation	0	1	0	3	0	5	3	0	0	0	1	3		1	14						Splicing factor mutation	4	11	8	30	1	46	32	3	2	2	16	18		12	129
U2AF1	0	1	0	3	0	4	2	0	0	0	1	2		1	11						U2AF1	4	11	8	30	1	46	32	3	2	2	16	18		12	129
ASXL1	0	0	0	0	0	2	1	0	0	0	0	2		1	4						ASXL1	4	11	8	30	1	46	32	3	2	2	16	18		12	129
TET2	0	0	0	2	0	2	1	0	0	0	1	0		1	3						TET2	4	11	8	30	1	46	32	3	2	2	16	18		12	129
DNMT3A	1	0	0	0	0	1	1	0	0	0	0	0		0	3						DNMT3A	4	11	8	30	1	46	32	3	2	2	16	18		12	129
SF3B1	0	0	0	0	0	0	1	0	0	0	0	1		0	2						SF3B1	4	11	8	30	1	46	32	3	2	2	16	18		12	129
GATA2	0	0	0	0	0	1	0	0	0	0	0	0		0	1						GATA2	4	11	8	30	1	46	32	3	2	2	16	18		12	129
Bone marrow failure	2	11	2	12	0	24	10	4	1	2	14	7		4	63						Bone marrow failure	5	13	8	34	1	49	39	5	2	2	21	22		12	129
Cirrhosis	0	1	1	4	0	6	7	0	0	1	2	2		3	17						Cirrhosis	5	13	8	34	1	49	39	5	2	2	21	22		12	129
Interstitial lung disease	3	1	5	19	0	15	20	1	0	2	9	10		7	63						Interstitial lung disease	5	13	8	34	1	49	39	5	2	2	21	22		12	129
Myeloid neoplasm	0	2	1	4	0	9	3	0	0	0	3	3		3	17						Myeloid neoplasm	5	13	8	34	1	49	39	5	2	2	21	22		12	129
Solid tumor	0	6	2	4	0	4	3	0	0	0	4	7		1	22						Solid tumor	5	13	8	34	1	49	39	5	2	2	21	22		12	129
Deceased	2	6	0	7	0	8	9	2	0	1	5	4		4	33						Deceased	5	13	8	34	1	49	39	5	2	2	21	22		12	129

## Sheet: Figure 6
	Overall (Figure 6A)			Pediatric (Figure 6B left)			Adult (Figure 6B right)
	Evaluated (Full Cohort)	Abnormality identified	Percent with abnormality	Evaluated (Pediatric)	Abnormality identified	Percent with abnormality	Number with alteration	Total evaluable	% with alteration
Any clonal hematopoiesis	166	79	47.5904	52	15	28.8462	114	64	56.1404
Any chromosomal abnormality	119	24	20.1681	44	3	6.81818	75	21	28
Karyotype Abnormality	119	19	15.9664	44	3	6.81818	75	16	21.3333
CN-LOH	51	5	9.80392	24	0	0	27	5	18.5185
Gain(1q), all	119	7	5.88235	44	1	2.27273	75	6	8
Complex karyotype	119	3	2.52101	44	0	0	75	3	4
Any sequence mutation	144	62	43.0556	39	9	23.0769	105	53	50.4762
Telomere maintenance mutation	144	11	7.63889	39	1	2.5641	105	10	9.52381
Reversion of TBD genetic lesion	90	6	6.66667	25	1	4	65	5	7.69231
TERTp mutation	114	7	6.14035	46	0	0	68	7	10.2941
Any DDR-associated mutation	144	31	21.5278	39	3	7.69231	105	28	26.6667
ATM	141	12	8.51064	39	1	2.5641	102	11	10.7843
PPM1D	141	11	7.80142	39	0	0	102	11	10.7843
TP53	144	7	4.86111	39	0	0	105	7	6.66667
Any MDS-associated mutation	144	31	21.5278	39	2	5.12821	105	29	27.619
Splicing factor mutation	144	15	10.4167	39	2	5.12821	105	13	12.381
U2AF1	144	12	8.33333	39	2	5.12821	105	10	9.52381
ASXL1	144	5	3.47222	39	0	0	105	5	4.7619
TET2	144	4	2.77778	39	0	0	105	4	3.80952
DNMT3A	144	3	2.08333	39	0	0	105	3	2.85714
SF3B1	144	2	1.38889	39	0	0	105	2	1.90476
GATA2	144	1	0.694444	39	0	0	105	1	0.952381

## Sheet: Figure 7D
Condition	Dataset	Phase	n	percent
Controls	Frozen_BMMCs_Healthy_Control_1	G1	1242	64.2192		Total	Phase	Number	Percent
Controls	Frozen_BMMCs_Healthy_Control_1	G2M	267	13.8056		Controls	G1	2748	63.0999
Controls	Frozen_BMMCs_Healthy_Control_1	S	425	21.9752			G2M	631	14.4891
Controls	Frozen_BMMCs_Healthy_Control_2	G1	1506	62.2057			S	976	22.411
Controls	Frozen_BMMCs_Healthy_Control_2	G2M	364	15.0351			Phase	Number	Percent
Controls	Frozen_BMMCs_Healthy_Control_2	S	551	22.7592		Patients	G1	8763	69.9473
Patients	CHOP_691_1	G1	4888	69.8286			G2M	2067	16.499
Patients	CHOP_691_1	G2M	1188	16.9714			S	1698	13.5536
Patients	CHOP_691_1	S	924	13.2
Patients	CHOP_695_1	G1	3875	70.0977
Patients	CHOP_695_1	G2M	879	15.9009
Patients	CHOP_695_1	S	774	14.0014

## Sheet: Figure 7E
Condition	Dataset	Phase	n	percent			Total	Phase	number	percent
Controls	10k_PBMCs_Healthy_Donor_v3_chemistry	G1	3753	43.6853			Controls	G1	11738	41.8736
Controls	10k_PBMCs_Healthy_Donor_v3_chemistry	G2M	1686	19.6252				G2M	5543	19.7738
Controls	10k_PBMCs_Healthy_Donor_v3_chemistry	S	3152	36.6896				S	10751	38.3526
Controls	Frozen_PBMCs_Donor_A	G1	1303	45.306				Phase	number	percent
Controls	Frozen_PBMCs_Donor_A	G2M	344	11.9611			Patient	G1	4086	51.8989
Controls	Frozen_PBMCs_Donor_A	S	1229	42.733				G2M	1838	23.3456
Controls	Frozen_PBMCs_Donor_B	G1	3270	43.5246				S	1949	24.7555
Controls	Frozen_PBMCs_Donor_B	G2M	1557	20.7241
Controls	Frozen_PBMCs_Donor_B	S	2686	35.7514
Controls	Frozen_PBMCs_Donor_C	G1	3412	37.6933
Controls	Frozen_PBMCs_Donor_C	G2M	1956	21.6085
Controls	Frozen_PBMCs_Donor_C	S	3684	40.6982
Patient	CHOP_683_1	G1	4086	51.8989
Patient	CHOP_683_1	G2M	1838	23.3456
Patient	CHOP_683_1	S	1949	24.7555

## Sheet: Figure 8B
pATM/ATM	Baseline Control (43.1)	Baseline Control (43.1) + ATMi	Baseline TERC (629.4)	Baseline TERC (629.4) + ATMi	XRT DDR-induced Control (43.1)	XRT DDR-induced Control (43.1) + ATMi	XRT DDR-induced TERC (629.4)	XRT DDR-induced TERC (629.4) + ATMi
replicate 1	1	0.462201	4.3328	0.642096	6.20345	3.1537	7.51964	2.28378
replicate 2	1	0.51166	3.11938	0.785338	7.57228	1.78625	7.95059	1.77684
replicate 3	1	0.582477	1.99936	0.335379	6.0948	0.581395	7.07033	0.981436
replicate 4	1	1.02499	4.26103	1.6824	7.97397	3.39866	14.2414	3.75389

## Sheet: Figure 8C
pKAP1/KAP1	Baseline Control (43.1)	Baseline Control (43.1) + ATMi	Baseline TERC (629.4)	Baseline TERC (629.4) + ATMi	XRT DDR-induced Control (43.1)	XRT DDR-induced Control (43.1) + ATMi	XRT DDR-induced TERC (629.4)	XRT DDR-induced TERC (629.4) + ATMi
Replicate 1	1	0.887244	3.4542	0.936444	28.88	7.70783	23.8645	7.68078
Replicate 2	1	0.232958	2.10035	0.576693	36.7714	9.5746	43.5856	5.71428
Replicate 3	1	0.330033	9.18488	0.701578	182.184	30.8628	228.799	29.7926
Replicate 4	1	0.835687	1.09657	0.53485	29.8173	8.46281	17.3578	6.69241
Replicate 5	1	0.924139	3.71814	0.999526	51.826	2.14615	46.7062	6.63252
Replicate 6	1	1.20013	3.65728	0.93528	32.7771	17.4191	57.4421	20.9894
Replicate 7	1	0.376303	3.38552	1.45796	25.0465	10.4778	28.0345	10.7982

## Sheet: Figure 8D
	Untreated image 1	Untreated image 2	Untreated image 3	Untreated image 4	Untreated image 5	Untreated image 6	Untreated image 7	Untreated image 8	Untreated image 9	Untreated image 10	Untreated image 11	Untreated image 12	Untreated image 13	Untreated image 14	Untreated image 15	Untreated image 16	20nM ATMi image 1	20nM ATMi image 2	20nM ATMi image 3	20nM ATMi image 4	20nM ATMi image 5	20nM ATMi image 6	20nM ATMi image 7	20nM ATMi image 8	20nM ATMi image 9	20nM ATMi image 10	20nM ATMi image 11	20nM ATMi image 12	20nM ATMi image 13	20nM ATMi image 14	20nM ATMi image 15
Control (43.1) P10	0.009228	0.009374	0.011456	0.01443	0.018294	0.008584	0.013604	0.014779	0.010054	0.020047							0.013228	0.013955	0.009803	0.008872	0.011752	0.018327	0.010374	0.012563	0.015888	0.009312
Control (58.1) P10	0.004877	0.006133	0.004318	0.004845	0.006852	0.006588	0.01147	0.007014	0.003734	0.006269							0.028773	0.004662	0.018222	0.01289	0.039713	0.006351	0.001526	0.000201	0.018955	0.006485
TERC (629.4) P10	0.105448	0.153571	0.08697	0.135462	0.126661	0.187302	0.133988	0.091838	0.080133	0.124952	0.173131	0.086196	0.105145	0.151142	0.12894		0.050478	0.019643	0.015273	0.058719	0.040274	0.036359	0.059033	0.055763	0.066605	0.094064	0.031919	0.036289	0.009029	0.0152	0.024318
TERC (373.1) P10	0.100679	0.15722	0.194892	0.061165	0.238438	0.106093	0.111907	0.187341	0.057943	0.071686	0.09658	0.105239	0.133834	0.07934	0.121914	0.02052	0.043944	0.015865	0.021386	0.030514	0.018333	0.034188	0.019983	0.053561	0.034919	0.025772	0.07169	0.021137	0.018457

## Sheet: Figure 8F
	Untreated image 1	Untreated image 2	Untreated image 3	Untreated image 4	Untreated image 5	Untreated image 6	Untreated image 7	Untreated image 8	Untreated image 9	Untreated image 10	Untreated image 11	20nM ATMi image 1	20nM ATMi image 2	20nM ATMi image 3	20nM ATMi image 4	20nM ATMi image 5	20nM ATMi image 6	20nM ATMi image 7	20nM ATMi image 8	20nM ATMi image 9	20nM ATMi image 10
Control (43.1) P11	0.016253	0.013253	0.020633	0.014119	0.017993	0.020787	0.023469	0.016033	0.01384	0.014876		0.013317	0.010657	0.017617	0.019837	0.013263	0.02117	0.018642	0.01573	0.014841	0.011646
Control (43.1) P13	0.004546	0.012744	0.001824	0.001723	0.006056	0.002127	0.00715	0.00459	0.003293	0.017668		0.005397	0.008045	0.039754	0.018915	0.009416	0.018437	0.016368	0.009302	0.012477	0.005676
DKC1 (398.1) P11	0.068158	0.067019	0.087719	0.047777	0.053014	0.053054	0.07616	0.067078	0.131055	0.072413	0.05247	0.03888	0.045654	0.069684	0.030031	0.037068	0.039705	0.040911	0.031299	0.042066	0.038005
DKC1 (398.1) P13	0.224318	0.435268	0.171316	0.157943	0.287899	0.247744	0.202019	0.290489	0.200624	0.312465		0.027217	0.034158	0.01949	0.04288	0.059386	0.053195	0.054366	0.033166	0.039494	0.055344

## Sheet: Figure 9A
Day	TERC (629.4) 10 nM ATMi	TERC (629.4) 20 nM ATMi	TERC (629.4) 40 nM ATMi	TERC (629.4) 80 nM ATMi	TERC (629.4) 160 nM ATMi
2	87.5	88.6364	96.2121	93.75	92.6136
5	156.824	121.798	100.784	93.3297	86.4762
8	195.609	147.878	98.7714	92.7868	54.3413
12	334.993	194.394	114.025	79.358	34.7281
20	342.994	106.946	45.9816	13.1333	9.99752

[truncated: 29 more sheets: Figure 9B, Figure 9D, Figure 9F, Figure 11A, Figure 11B, Figure 11C, Figure 11D, Figure 11E, Fig 11F and SuppS2A(bottom), Figure 11G, Figure 11H, Figure 12, Figure 13A-B, Figure 14B, Figure 14C, Figure 14D, Figure 14E, Supp Fig S2 (top), Supp Fig S2B, Supp Fig S2C …]
